# Supplementary material for: Laparoscopic Fertility-Sparing Management of Borderline Ovarian Tumors: Surgical and Long-Term Oncological Outcomes
Source: J Clin Med. 2024 Sep 14;13(18):5458. doi: 10.3390/jcm13185458 (PMC11432542; doi:10.3390/jcm13185458)
Supplement: Supplementary file 1 [file jcm-13-05458-s001.zip]

Archive with 2 entries (2 files):
- Supplemental table S1..pdf
- Supplemental table S2..pdf
